# Supplementary material for: Transport of Amino Acids in Soy Sauce Desalination Process by Electrodialysis
Source: Membranes (Basel). 2021 May 29;11(6):408. doi: 10.3390/membranes11060408 (PMC8228157; doi:10.3390/membranes11060408)
Supplement: Supplementary file 1 [file membranes-11-00408-s001.zip]

Archive with 1 entries (1 files):
- membranes-1208001-supplementary.pdf
